# Supplementary material for: Estimates of HIV-1 within-host recombination rates across the whole genome
Source: Virus Evol. 2025 Jul 25;11(1):veaf052. doi: 10.1093/ve/veaf052 (PMC12309388; doi:10.1093/ve/veaf052)
Supplement: SM_1_veaf052 [file sm_1_veaf052.zip › SM_1_veaf052.csv]

studyID	subtype	country	days_since_first_sample	is_pacbio	is_illumina	is_both_platforms
0009	C	South Africa	176	1	1	1
0008	08_BC	South Africa	0	1	1	1
0010	C	South Africa	357	1	1	1
0023	C	South Africa	336	1	1	1
0022	C	South Africa	181	1	1	1
0021	C	South Africa	0	1	1	1
0027	C	South Africa	267	1	0	0
0026	C	South Africa	0	1	0	0
0038	08_BC	South Africa	181	1	1	1
0037	C	South Africa	91	1	1	1
0036	C	South Africa	0	1	1	1
0039	08_BC	South Africa	357	1	1	1
0045	A1	Kenya	124	1	1	1
0044	A1	Kenya	0	1	1	1
0051	A1	Kenya	359	1	1	1
0050	A1	Kenya	180	1	1	1
0049	A1	Kenya	0	1	1	1
0071	A1	Kenya	187	1	1	1
0070	02_AG	Kenya	91	1	1	1
0072	02_AG	Kenya	355	1	1	1
0082	A1	Kenya	187	1	0	0
0081	A1	Kenya	95	1	0	0
0080	A1	Kenya	0	1	0	0
0088	A1	Kenya	85	1	1	1
0087	A1	Kenya	0	1	1	1
0113	D	Uganda	102	1	1	1
0112	D	Uganda	0	1	1	1
0114	D	Uganda	285	1	1	1
0120	A3	Uganda	302	1	0	0
0119	50_A1D	Uganda	209	1	0	0
0118	A3	Uganda	0	1	0	0
0129	D	Uganda	273	1	1	1
0128	D	Uganda	0	1	1	1
0135	D	Uganda	359	1	0	0
0134	D	Uganda	0	1	0	0
0153	D	Uganda	490	1	1	1
0152	D	Uganda	380	1	1	1
0151	D	Uganda	136	1	1	1
0165	A1	Uganda	131	1	1	1
0164	A1	Uganda	0	1	1	1
0172	D	Uganda	88	1	0	0
0171	D	Uganda	0	1	1	1
0174	D	Uganda	450	1	0	0
0173	D	Uganda	359	1	1	1
0186	A1	Uganda	266	1	0	0
0185	A1	Uganda	0	1	0	0
0196	D	Uganda	272	1	1	1
0195	D	Uganda	181	1	0	0
0194	D	Uganda	0	1	1	1
0202	A1	Uganda	90	1	1	1
0201	A1	Uganda	33	1	1	1
0200	A1	Uganda	0	1	1	1
0204	A1	Uganda	362	1	1	1
0203	A1	Uganda	243	1	1	1
0209	D	Uganda	346	1	0	0
0208	D	Uganda	176	1	0	0
0207	D	Uganda	0	1	0	0
0217	A1	Uganda	293	1	0	0
0216	35_AD	Uganda	203	1	1	1
0218	35_AD	Uganda	398	1	1	1
0215	A1	Uganda	91	1	1	1
0214	A1	Uganda	0	1	0	0
0227	A1	Uganda	68	1	1	1
0226	A1	Uganda	0	1	1	1
0228	A1	Uganda	159	1	1	1
0229	A1	Uganda	337	1	1	1
0236	C	Uganda	270	1	0	0
0235	C	Uganda	179	1	0	0
0234	C	Uganda	0	1	0	0
0245	D	Uganda	362	1	1	1
0244	D	Uganda	183	1	1	1
0243	D	Uganda	0	1	1	1
0258	D	Uganda	109	1	1	1
0257	D	Uganda	0	1	1	1
0259	D	Uganda	348	1	1	1
0267	D	Uganda	91	1	0	0
0266	D	Uganda	0	1	0	0
0268	D	Uganda	359	1	0	0
0278	A1	Uganda	331	1	1	1
0277	A1	Uganda	271	1	1	1
0276	A1	Uganda	86	1	1	1
0275	A1	Uganda	0	1	1	1
0287	A1	Uganda	181	1	1	1
0286	A1	Uganda	103	1	1	1
0285	A1	Uganda	0	1	1	1
0288	A1	Uganda	373	1	1	1
0306	A1	Uganda	360	1	1	1
0305	A1	Uganda	90	1	0	0
0308	31_BC	Uganda	178	1	1	1
0307	31_BC	Uganda	0	1	1	1
0309	31_BC	Uganda	360	1	1	1
0341	C	Botswana	224	1	1	1
0340	C	Botswana	122	1	1	1
0339	C	Botswana	0	1	1	1
0345	C	Botswana	244	1	0	0
0344	C	Botswana	0	1	0	0
0364	08_BC	Botswana	117	1	1	1
0363	C	Botswana	0	1	1	1
0372	A1	Kenya	155	1	0	0
0371	35_AD	Kenya	0	1	0	0
0410	A1	Kenya	101	1	1	1
0409	A1	Kenya	0	1	0	0
0411	A1	Kenya	292	1	1	1
0419	A1	Kenya	360	1	1	1
0418	A1	Kenya	274	1	1	1
0417	A1	Kenya	0	1	1	1
0431	21_A2D	Kenya	180	1	0	0
0430	21_A2D	Kenya	0	1	0	0
0439	A1	Kenya	180	1	0	0
0438	A1	Kenya	0	1	0	0
0456	G	Kenya	98	1	0	0
0455	G	Kenya	0	1	0	0
0457	G	Kenya	348	1	0	0
0468	A1	Kenya	90	1	1	1
0467	A1	Kenya	0	1	1	1
0469	A1	Kenya	360	1	1	1
0482	A1	Kenya	363	1	0	0
0481	A1	Kenya	181	1	0	0
0480	A1	Kenya	0	1	0	0
0496	35_AD	Kenya	236	1	0	0
0495	35_AD	Kenya	0	1	0	0
0498	C	Kenya	91	1	0	0
0497	C	Kenya	0	1	0	0
0499	31_BC	Kenya	362	1	0	0
0508	A1	Kenya	170	1	1	1
0507	A1	Kenya	111	1	0	0
0510	A1	Kenya	485	1	1	1
0509	A1	Kenya	356	1	1	1
0514	D	Kenya	273	1	0	0
0513	D	Kenya	0	1	0	0
0522	A1	Kenya	182	1	1	1
0521	35_AD	Kenya	0	1	1	1
0524	A1	Kenya	359	1	0	0
0523	A1	Kenya	0	1	0	0
0539	A1	Kenya	320	1	1	1
0538	A1	Kenya	238	1	1	1
0537	A1	Kenya	0	1	1	1
0546	D	Kenya	179	1	0	0
0545	D	Kenya	0	1	0	0
0554	10_CD	Kenya	360	1	0	0
0553	10_CD	Kenya	0	1	0	0
0558	A2	Kenya	267	1	0	0
0557	A2	Kenya	0	1	0	0
0566	A1	Kenya	270	1	0	0
0565	A1	Kenya	0	1	0	0
0573	A1	Kenya	294	1	1	1
0572	A1	Kenya	203	1	1	1
0571	A1	Kenya	0	1	1	1
0581	A1	Kenya	313	1	0	0
0580	A1	Kenya	189	1	0	0
0579	A1	Kenya	0	1	0	0
0585	A1	Kenya	240	1	0	0
0584	A1	Kenya	0	1	0	0
0615	D	Kenya	272	1	0	0
0614	D	Kenya	174	1	0	0
0613	D	Kenya	0	1	0	0
0622	D	Kenya	220	1	0	0
0621	D	Kenya	0	1	0	0
0628	A2	Kenya	259	1	1	1
0627	A2	Kenya	160	1	1	1
0626	A2	Kenya	0	1	1	1
0630	A1	Kenya	64	1	0	0
0629	A1	Kenya	0	1	0	0
0637	C	Kenya	90	1	1	1
0636	C	Kenya	0	1	0	0
0638	C	Kenya	299	1	1	1
0648	A1	Kenya	173	1	0	0
0647	A1	Kenya	0	1	0	0
0679	C	South Africa	72	1	0	0
0678	08_BC	South Africa	0	1	0	0
0681	C	South Africa	181	1	1	1
0680	C	South Africa	0	1	1	1
0682	C	South Africa	364	1	1	1
0689	C	South Africa	175	1	1	1
0688	C	South Africa	0	1	1	1
0690	C	South Africa	356	1	1	1
0696	08_BC	South Africa	130	1	0	0
0695	08_BC	South Africa	0	1	0	0
0700	C	South Africa	130	1	1	1
0699	C	South Africa	0	1	1	1
0701	C	South Africa	303	1	1	1
0704	C	South Africa	368	1	1	1
0703	C	South Africa	97	1	1	1
0708	C	South Africa	90	1	0	0
0707	C	South Africa	0	1	0	0
0709	C	South Africa	357	1	0	0
0717	C	South Africa	336	1	1	1
0716	C	South Africa	181	1	1	1
0725	08_BC	South Africa	176	1	1	1
0724	C	South Africa	0	1	1	1
0727	C	South Africa	160	1	1	1
0726	C	South Africa	0	1	1	1
0737	C	South Africa	262	1	1	1
0736	08_BC	South Africa	173	1	1	1
0735	08_BC	South Africa	0	1	1	1
0741	C	South Africa	87	1	1	1
0740	C	South Africa	0	1	1	1
0747	C	South Africa	204	1	0	0
0746	C	South Africa	0	1	0	0
0755	C	South Africa	174	1	0	0
0754	C	South Africa	0	1	0	0
0761	A1	Kenya	109	1	1	1
0760	A1	Kenya	0	1	0	0
0762	A1	Kenya	364	1	1	1
0767	A1	Kenya	153	1	1	1
0766	A1	Kenya	0	1	1	1
0779	C	South Africa	179	1	0	0
0778	C	South Africa	0	1	0	0
0782	08_BC	South Africa	242	1	1	1
0781	08_BC	South Africa	153	1	1	1
0780	08_BC	South Africa	0	1	1	1
0788	35_AD	Uganda	91	1	1	1
0787	35_AD	Uganda	0	1	1	1
0796	A1	Uganda	269	1	1	1
0795	45_cpx	Uganda	185	1	1	1
0794	A1	Uganda	0	1	0	0
0797	A1	Uganda	496	1	1	1
0806	D	Uganda	171	1	1	1
0805	D	Uganda	90	1	1	1
0807	D	Uganda	346	1	1	1
0816	D	Uganda	179	1	1	1
0815	D	Uganda	70	1	1	1
0817	D	Uganda	360	1	1	1
0827	A1	Uganda	261	1	0	0
0826	A1	Uganda	0	1	0	0
0831	A1	Uganda	485	1	0	0
0830	A1	Uganda	246	1	0	0
0828	A1	Uganda	0	1	0	0
0829	A1	Uganda	91	1	0	0
0838	D	Uganda	156	1	1	1
0837	D	Uganda	90	1	1	1
0840	D	Uganda	492	1	1	1
0839	D	Uganda	365	1	1	1
0845	A1	Uganda	269	1	1	1
0844	A1	Uganda	164	1	1	1
0843	A1	Uganda	0	1	0	0
0849	A1	Uganda	168	1	1	1
0848	A1	Uganda	0	1	1	1
0858	A1	Uganda	82	1	1	1
0857	A1	Uganda	0	1	1	1
0859	A1	Uganda	166	1	1	1
0865	A1	Uganda	251	1	0	0
0864	A1	Uganda	0	1	0	0
0872	A3	Uganda	168	1	1	1
0871	A1	Uganda	0	1	1	1
0883	A1	Uganda	840	1	1	1
0881	A1	Uganda	168	1	1	1
0894	A1	Uganda	334	1	1	1
0893	A1	Uganda	0	1	1	1
0896	A1	Uganda	165	1	0	0
0895	A1	Uganda	0	1	0	0
0900	D	Uganda	84	1	0	0
0899	D	Uganda	0	1	0	0
0901	D	Uganda	168	1	0	0
0902	D	Uganda	331	1	0	0
0919	C	Uganda	100	1	0	0
0918	C	Uganda	0	1	0	0
0920	C	Uganda	336	1	0	0
0922	19_cpx	Uganda	95	1	0	0
0921	19_cpx	Uganda	0	1	0	0
0923	19_cpx	Uganda	385	1	0	0
0928	A1	Kenya	173	1	0	0
0927	A1	Kenya	0	1	0	0
0932	A1	Kenya	210	1	0	0
0931	A1	Kenya	0	1	0	0
0941	D	Kenya	174	1	0	0
0940	D	Kenya	0	1	0	0
0958	A1	Uganda	89	1	0	0
0957	A1	Uganda	0	1	0	0
0959	A1	Uganda	336	1	0	0
0964	D	Uganda	83	1	0	0
0963	D	Uganda	0	1	0	0
0965	D	Uganda	199	1	0	0
0970	A1	Uganda	173	1	0	0
0969	A1	Uganda	0	1	0	0
0976	A1	Uganda	168	1	0	0
0975	A1	Uganda	0	1	0	0
0983	A1	Uganda	123	1	0	0
0982	A1	Uganda	0	1	0	0
0995	D	Uganda	307	1	0	0
0994	D	Uganda	196	1	0	0
0993	D	Uganda	0	1	0	0
1000	A1	Uganda	307	1	0	0
0999	A1	Uganda	0	1	0	0
1002	A1	Uganda	82	1	0	0
1001	A1	Uganda	0	1	0	0
1003	A1	Uganda	257	1	0	0
1012	A1	Kenya	219	1	0	0
1011	A1	Kenya	0	1	0	0
1016	A1	Kenya	168	1	0	0
1015	A1	Kenya	0	1	0	0
1020	A1	Kenya	168	1	0	0
1019	A1	Kenya	0	1	0	0
1027	08_BC	Kenya	410	1	0	0
1026	08_BC	Kenya	0	1	0	0
1033	A1	Kenya	168	1	0	0
1032	A1	Kenya	0	1	0	0
1037	C	Kenya	274	1	0	0
1036	C	Kenya	0	1	0	0
1038	C	Kenya	1030	1	0	0
1042	31_BC	Kenya	336	1	0	0
1041	31_BC	Kenya	0	1	0	0
1047	A1	Kenya	182	1	0	0
1046	A1	Kenya	0	1	0	0
1057	35_AD	Uganda	84	1	0	0
1056	35_AD	Uganda	0	1	0	0
1058	35_AD	Uganda	172	1	0	0
1059	35_AD	Uganda	336	1	0	0
1062	35_AD	Uganda	364	1	0	0
1061	35_AD	Uganda	196	1	0	0
1060	35_AD	Uganda	0	1	0	0
1066	A1	Uganda	84	1	0	0
1065	A1	Uganda	0	1	0	0
1067	A1	Uganda	88	1	0	0
1075	D	Uganda	249	1	0	0
1074	D	Uganda	0	1	0	0
1079	35_AD	Uganda	365	1	0	0
1078	35_AD	Uganda	0	1	0	0
1083	A1	Uganda	130	1	0	0
1082	A1	Uganda	0	1	0	0
1084	A1	Uganda	343	1	0	0
1089	D	Uganda	168	1	0	0
1088	D	Uganda	0	1	0	0
1090	D	Uganda	420	1	0	0
1103	A1	Uganda	432	1	0	0
1102	A1	Uganda	293	1	0	0
1101	A1	Uganda	6	1	0	0
1100	A1	Uganda	0	1	0	0
1106	35_AD	Uganda	161	1	0	0
1105	35_AD	Uganda	84	1	0	0
1104	35_AD	Uganda	0	1	0	0
1107	35_AD	Uganda	325	1	0	0
1121	A1	Uganda	168	1	0	0
1120	A1	Uganda	0	1	0	0
1123	D	Uganda	168	1	0	0
1122	D	Uganda	0	1	0	0
1125	C	Uganda	128	1	0	0
1124	C	Uganda	0	1	0	0
1127	D	Uganda	136	1	0	0
1126	D	Uganda	0	1	0	0
1128	D	Uganda	311	1	0	0
1133	A1	Uganda	112	1	0	0
1132	A1	Uganda	44	1	0	0
1131	A1	Uganda	0	1	0	0
1134	A1	Uganda	280	1	0	0
1144	A1	Kenya	167	1	0	0
1143	A1	Kenya	0	1	0	0
1148	A1	Kenya	308	1	0	0
1147	A1	Kenya	0	1	0	0
1149	A1	Kenya	737	1	0	0
1151	A1	Kenya	916	1	0	0
1150	A1	Kenya	0	1	0	0
1155	31_BC	Kenya	176	1	0	0
1154	31_BC	Kenya	0	1	0	0
1162	35_AD	Kenya	271	1	0	0
1161	A1	Kenya	0	1	0	0
1166	A1	Kenya	256	1	0	0
1165	A1	Kenya	0	1	0	0
1177	50_A1D	Kenya	279	1	0	0
1176	50_A1D	Kenya	0	1	0	0
1182	A1	Uganda	173	1	0	0
1181	A1	Uganda	0	1	0	0
1186	D	Uganda	84	1	0	0
1185	D	Uganda	0	1	0	0
1187	D	Uganda	168	1	0	0
1205	A1	Uganda	84	1	0	0
1204	A1	Uganda	0	1	0	0
1206	A1	Uganda	169	1	0	0
1207	A1	Uganda	207	1	0	0
0007	C	South Africa	364	1	1	1
0006	C	South Africa	274	1	1	1
0005	C	South Africa	0	1	1	1
0014	C	South Africa	90	1	1	1
0013	C	South Africa	0	1	1	1
0015	C	South Africa	181	1	1	1
0016	C	South Africa	720	1	1	1
0020	C	South Africa	357	1	1	1
0019	08_BC	South Africa	0	1	1	1
0025	08_BC	South Africa	90	1	1	1
0024	08_BC	South Africa	0	1	1	1
0043	A1	Kenya	187	1	1	1
0042	A1	Kenya	0	1	1	1
0048	A1	Kenya	273	1	1	1
0047	A1	Kenya	179	1	1	1
0046	A1	Kenya	0	1	1	1
0056	45_cpx	Kenya	372	1	0	0
0055	45_cpx	Kenya	270	1	0	0
0054	C	Kenya	0	1	0	0
0062	D	Kenya	714	1	1	1
0061	D	Kenya	0	1	1	1
0065	D	Kenya	273	1	1	1
0064	D	Kenya	180	1	1	1
0063	A1	Kenya	0	1	1	1
0067	A1	Kenya	90	1	1	1
0066	A1	Kenya	0	1	1	1
0068	A1	Kenya	448	1	1	1
0079	A1	Kenya	274	1	1	1
0078	A1	Kenya	176	1	1	1
0077	A1	Kenya	0	1	1	1
0086	A1	Kenya	443	1	0	0
0085	A1	Kenya	0	1	0	0
0092	A1	Kenya	202	1	1	1
0091	A1	Kenya	0	1	1	1
0101	A1	Uganda	271	1	1	1
0100	A1	Uganda	188	1	1	1
0099	A1	Uganda	0	1	1	1
0102	A1	Uganda	721	1	1	1
0110	D	Uganda	629	1	1	1
0109	D	Uganda	546	1	1	1
0111	D	Uganda	732	1	1	1
0108	D	Uganda	0	1	1	1
0116	A3	Uganda	95	1	0	0
0115	A3	Uganda	0	1	0	0
0117	A1	Uganda	361	1	0	0
0127	D	Uganda	258	1	1	1
0126	D	Uganda	180	1	1	1
0125	D	Uganda	0	1	1	1
0133	D	Uganda	630	1	1	1
0132	D	Uganda	0	1	1	1
0149	D	Uganda	358	1	1	1
0148	D	Uganda	0	1	1	1
0170	D	Uganda	722	1	1	1
0168	D	Uganda	0	1	1	1
0183	A1	Uganda	452	1	0	0
0182	A1	Uganda	361	1	1	1
0184	A1	Uganda	727	1	1	1
0181	A1	Uganda	0	1	1	1
0193	D	Uganda	720	1	1	1
0192	D	Uganda	363	1	1	1
0191	D	Uganda	0	1	1	1
0199	D	Uganda	633	1	1	1
0198	D	Uganda	542	1	1	1
0206	A1	Uganda	360	1	1	1
0205	A1	Uganda	0	1	1	1
0221	A1	Uganda	552	1	1	1
0220	A1	Uganda	490	1	1	1
0219	A1	Uganda	0	1	1	1
0225	A1	Uganda	197	1	1	1
0224	A1	Uganda	0	1	1	1
0242	D	Uganda	90	1	1	1
0241	D	Uganda	0	1	1	1
0256	D	Uganda	281	1	0	0
0255	D	Uganda	184	1	1	1
0254	D	Uganda	0	1	1	1
0274	A1	Uganda	361	1	1	1
0273	A1	Uganda	0	1	1	1
0282	A1	Uganda	363	1	1	1
0281	A1	Uganda	0	1	1	1
0284	A1	Uganda	541	1	1	1
0283	A1	Uganda	0	1	1	1
0300	D	Uganda	368	1	1	1
0299	D	Uganda	0	1	1	1
0302	A1	Uganda	90	1	1	1
0301	A1	Uganda	0	1	1	1
0303	A1	Uganda	450	1	1	1
0327	C	Botswana	273	1	0	0
0326	C	Botswana	0	1	0	0
0332	31_BC	Botswana	544	1	1	1
0331	C	Botswana	361	1	1	1
0330	C	Botswana	0	1	0	0
0334	C	Botswana	92	1	1	1
0333	C	Botswana	0	1	1	1
0335	C	Botswana	270	1	1	1
0338	08_BC	Botswana	450	1	1	1
0337	08_BC	Botswana	93	1	1	1
0354	C	Botswana	512	1	1	1
0353	C	Botswana	270	1	1	1
0352	C	Botswana	0	1	1	1
0361	NA	NA	298	1	0	0
0360	NA	NA	181	1	0	0
0362	C	Botswana	360	1	1	1
0359	C	Botswana	0	1	1	1
0402	A1	Kenya	92	1	1	1
0401	A1	Kenya	0	1	1	1
0403	A1	Kenya	722	1	1	1
0408	A1	Kenya	541	1	0	0
0407	A1	Kenya	455	1	1	1
0406	A1	Kenya	0	1	1	1
0416	A1	Kenya	183	1	0	0
0415	A1	Kenya	0	1	0	0
0454	50_A1D	Kenya	540	1	1	1
0453	50_A1D	Kenya	0	1	1	1
0459	A1	Kenya	634	1	1	1
0458	A1	Kenya	0	1	1	1
0466	A1	Kenya	450	1	1	1
0465	A1	Kenya	358	1	1	1
0464	A1	Kenya	0	1	1	1
0486	35_AD	Kenya	363	1	1	1
0485	35_AD	Kenya	0	1	1	1
0494	31_BC	Kenya	285	1	0	0
0493	31_BC	Kenya	0	1	0	0
0505	35_AD	Kenya	725	1	1	1
0504	35_AD	Kenya	634	1	1	1
0503	35_AD	Kenya	177	1	1	1
0502	35_AD	Kenya	0	1	0	0
0520	A1	Kenya	721	1	1	1
0519	A1	Kenya	0	1	1	1
0531	16_A2D	Kenya	361	1	1	1
0530	16_A2D	Kenya	273	1	1	1
0532	16_A2D	Kenya	374	1	1	1
0529	16_A2D	Kenya	0	1	1	1
0542	A1	Kenya	371	1	1	1
0541	A1	Kenya	269	1	1	1
0540	A1	Kenya	0	1	1	1
0544	D	Kenya	539	1	1	1
0543	D	Kenya	0	1	1	1
0556	A1	Kenya	551	1	0	0
0555	A1	Kenya	0	1	0	0
0560	A1	Kenya	124	1	1	1
0559	A1	Kenya	0	1	1	1
0575	08_BC	Kenya	362	1	1	1
0574	08_BC	Kenya	0	1	1	1
0578	A1	Kenya	546	1	1	1
0577	A1	Kenya	447	1	1	1
0576	A1	Kenya	0	1	1	1
0583	A1	Kenya	360	1	1	1
0582	A1	Kenya	0	1	1	1
0612	D	Kenya	448	1	1	1
0611	D	Kenya	0	1	1	1
0620	D	Kenya	721	1	1	1
0619	D	Kenya	497	1	1	1
0618	D	Kenya	0	1	1	1
0625	A2	Kenya	693	1	1	1
0624	A2	Kenya	453	1	1	1
0623	A2	Kenya	0	1	1	1
0635	C	Kenya	594	1	0	0
0634	C	Kenya	361	1	0	0
0633	C	Kenya	0	1	0	0
0646	A1	Kenya	92	1	1	1
0645	A1	Kenya	0	1	1	1
0664	31_BC	Tanzania	454	1	1	1
0663	C	Tanzania	361	1	1	1
0665	31_BC	Tanzania	616	1	1	1
0662	31_BC	Tanzania	0	1	1	1
0670	08_BC	South Africa	185	1	1	1
0669	08_BC	South Africa	0	1	1	1
0677	C	South Africa	176	1	1	1
0676	08_BC	South Africa	0	1	1	1
0684	C	South Africa	271	1	1	1
0683	C	South Africa	0	1	1	1
0687	C	South Africa	632	1	1	1
0686	C	South Africa	364	1	1	1
0685	08_BC	South Africa	0	1	0	0
0694	08_BC	South Africa	90	1	0	0
0693	C	South Africa	0	1	0	0
0698	08_BC	South Africa	361	1	0	0
0697	C	South Africa	0	1	0	0
0706	C	South Africa	592	1	0	0
0705	08_BC	South Africa	0	1	0	0
0714	08_BC	South Africa	175	1	0	0
0713	08_BC	South Africa	0	1	0	0
0720	C	South Africa	363	1	1	1
0719	C	South Africa	271	1	1	1
0718	C	South Africa	0	1	1	1
0722	08_BC	South Africa	90	1	1	1
0721	08_BC	South Africa	0	1	1	1
0723	08_BC	South Africa	510	1	1	1
0730	C	South Africa	392	1	1	1
0729	08_BC	South Africa	301	1	1	1
0731	C	South Africa	534	1	1	1
0728	C	South Africa	0	1	1	1
0733	08_BC	South Africa	92	1	0	0
0732	08_BC	South Africa	0	1	0	0
0734	08_BC	South Africa	480	1	0	0
0739	C	South Africa	505	1	1	1
0738	C	South Africa	0	1	1	1
0749	C	South Africa	378	1	1	1
0748	08_BC	South Africa	0	1	1	1
0753	C	South Africa	323	1	1	1
0752	C	South Africa	0	1	1	1
0759	A1	Kenya	272	1	0	0
0758	A1	Kenya	0	1	0	0
0765	A1	Kenya	453	1	1	1
0764	A1	Kenya	373	1	1	1
0763	A1	Kenya	0	1	1	1
0777	C	South Africa	286	1	1	1
0776	C	South Africa	0	1	1	1
0790	D	Uganda	84	1	1	1
0789	D	Uganda	0	1	1	1
0793	A1	Uganda	344	1	1	1
0792	35_AD	Uganda	0	1	1	1
0812	D	Uganda	361	1	1	1
0811	D	Uganda	267	1	1	1
0813	D	Uganda	375	1	1	1
0810	D	Uganda	0	1	1	1
0821	A1	Uganda	349	1	1	1
0820	A1	Uganda	259	1	0	0
0818	A1	Uganda	0	1	1	1
0824	A1	Uganda	278	1	1	1
0823	A1	Uganda	185	1	1	1
0825	A1	Uganda	376	1	1	1
0822	A1	Uganda	0	1	1	1
0842	A1	Uganda	391	1	0	0
0841	A1	Uganda	0	1	0	0
0847	A1	Uganda	168	1	1	1
0846	A1	Uganda	0	1	1	1
0852	D	Uganda	504	1	1	1
0850	D	Uganda	0	1	0	0
0855	A1	Uganda	433	1	1	1
0854	A1	Uganda	336	1	1	1
0853	A1	Uganda	0	1	1	1
0856	A1	Uganda	1008	1	1	1
0862	A1	Uganda	336	1	1	1
0861	A1	Uganda	0	1	1	1
0863	A1	Uganda	843	1	1	1
0867	D	Uganda	337	1	1	1
0866	D	Uganda	0	1	0	0
0868	D	Uganda	1004	1	1	1
0870	A1	Uganda	448	1	0	0
0869	A1	Uganda	0	1	0	0
0875	A1	Uganda	1178	1	1	1
0874	A1	Uganda	679	1	1	1
0873	A1	Uganda	0	1	0	0
0877	A1	Uganda	168	1	1	1
0876	A1	Uganda	0	1	1	1
0878	A1	Uganda	1076	1	1	1
0886	A1	Uganda	408	1	1	1
0885	A1	Uganda	336	1	1	1
0887	A1	Uganda	504	1	1	1
0884	A1	Uganda	0	1	0	0
0888	A1	Uganda	1059	1	1	1
0892	A1	Uganda	344	1	0	0
0891	A1	Uganda	0	1	0	0
0898	D	Uganda	168	1	0	0
0897	D	Uganda	0	1	0	0
0904	A1	Uganda	587	1	0	0
0903	A1	Uganda	0	1	0	0
0908	A1	Uganda	252	1	1	1
0907	A1	Uganda	0	1	1	1
0913	A1	Uganda	812	1	1	1
0910	A1	Uganda	0	1	0	0
0915	A1	Uganda	504	1	0	0
0914	A1	Uganda	0	1	0	0
0917	A1	Uganda	232	1	1	1
0916	A1	Uganda	0	1	1	1
0925	A1	Kenya	504	1	1	1
0924	A1	Kenya	0	1	1	1
0926	A1	Kenya	1068	1	1	1
0930	A1	Kenya	500	1	1	1
0929	A1	Kenya	0	1	1	1
0939	D	Kenya	493	1	1	1
0938	D	Kenya	0	1	1	1
0944	A1	Kenya	477	1	1	1
0943	A1	Kenya	311	1	1	1
0942	A1	Kenya	0	1	1	1
0947	21_A2D	Kenya	489	1	1	1
0946	21_A2D	Kenya	336	1	1	1
0948	21_A2D	Kenya	833	1	1	1
0951	A1	Kenya	739	1	1	1
0950	A1	Kenya	515	1	1	1
0949	NA	NA	0	1	1	1
0954	10_CD	Kenya	678	1	1	1
0952	10_CD	Kenya	0	1	1	1
0956	35_AD	Uganda	672	1	0	0
0955	A1	Uganda	0	1	0	0
0962	D	Uganda	294	1	0	0
0961	D	Uganda	157	1	1	1
0960	D	Uganda	0	1	1	1
0968	A1	Uganda	632	1	0	0
0967	A1	Uganda	504	1	1	1
0973	A1	Uganda	263	1	1	1
0972	D	Uganda	168	1	1	1
0971	A1	Uganda	0	1	1	1
0974	A1	Uganda	756	1	1	1
0979	A1	Uganda	447	1	1	1
0978	A1	Uganda	336	1	1	1
0981	A1	Uganda	339	1	1	1
0980	A1	Uganda	0	1	1	1
0985	A1	Uganda	168	1	0	0
0984	A1	Uganda	0	1	0	0
0988	D	Uganda	842	1	1	1
0987	D	Uganda	504	1	1	1
0986	D	Uganda	0	1	1	1
0992	D	Uganda	840	1	1	1
0990	D	Uganda	0	1	1	1
0998	A1	Uganda	272	1	0	0
0997	A1	Uganda	168	1	1	1
0996	A1	Uganda	0	1	1	1
1006	35_AD	Uganda	280	1	1	1
1005	35_AD	Uganda	168	1	1	1
1004	35_AD	Uganda	0	1	1	1
1008	A1	Kenya	1002	1	0	0
1007	A1	Kenya	0	1	0	0
1010	A1	Kenya	168	1	0	0
1009	A1	Kenya	0	1	0	0
1014	A1	Kenya	845	1	0	0
1013	A1	Kenya	0	1	0	0
1018	A1	Kenya	672	1	0	0
1017	A1	Kenya	0	1	0	0
1024	C	Kenya	938	1	1	1
1023	31_BC	Kenya	818	1	1	1
1022	C	Kenya	504	1	1	1
1025	C	Kenya	1277	1	1	1
1021	C	Kenya	0	1	0	0
1029	A1	Kenya	469	1	0	0
1028	A1	Kenya	0	1	0	0
1031	A1	Kenya	672	1	0	0
1030	A1	Kenya	0	1	0	0
1035	A1	Kenya	336	1	0	0
1034	A1	Kenya	0	1	0	0
1040	C	Kenya	337	1	0	0
1039	31_BC	Kenya	0	1	0	0
1045	A1	Kenya	242	1	0	0
1044	A1	Kenya	171	1	1	1
1043	A1	Kenya	0	1	1	1
1049	C	Uganda	950	1	1	1
1048	C	Uganda	0	1	1	1
1053	D	Uganda	573	1	1	1
1052	D	Uganda	504	1	1	1
1051	D	Uganda	168	1	1	1
1050	D	Uganda	0	1	1	1
1055	35_AD	Uganda	398	1	0	0
1054	35_AD	Uganda	0	1	0	0
1070	A1	Uganda	862	1	1	1
1069	A1	Uganda	504	1	1	1
1068	A1	Uganda	0	1	0	0
1072	D	Uganda	504	1	0	0
1071	D	Uganda	0	1	1	1
1073	D	Uganda	1136	1	1	1
1077	A1	Uganda	336	1	0	0
1076	A1	Uganda	0	1	0	0
1081	J	Uganda	290	1	0	0
1080	J	Uganda	0	1	0	0
1086	D	Uganda	168	1	1	1
1085	D	Uganda	0	1	1	1
1087	D	Uganda	532	1	1	1
1093	A1	Uganda	909	1	1	1
1092	A1	Uganda	840	1	1	1
1091	A1	Uganda	0	1	1	1
1096	A1	Uganda	755	1	1	1
1095	A1	Uganda	670	1	1	1
1097	A1	Uganda	758	1	1	1
1094	A1	Uganda	0	1	1	1
1099	A1	Uganda	181	1	0	0
1098	A1	Uganda	0	1	0	0
1109	A1	Uganda	168	1	0	0
1108	A1	Uganda	0	1	0	0
1110	A1	Uganda	504	1	0	0
1112	A1	Uganda	716	1	0	0
1111	A1	Uganda	0	1	0	0
1117	D	Uganda	1008	1	0	0
1116	C	Uganda	0	1	0	0
1130	A1	Uganda	168	1	0	0
1129	A1	Uganda	0	1	0	0
1136	A2	Kenya	169	1	0	0
1135	A2	Kenya	0	1	0	0
1138	A1	Kenya	1007	1	0	0
1137	A1	Kenya	0	1	0	0
1141	31_BC	Kenya	433	1	1	1
1140	31_BC	Kenya	343	1	1	1
1142	31_BC	Kenya	1008	1	1	1
1146	A1	Kenya	672	1	0	0
1145	A1	Kenya	0	1	0	0
1153	31_BC	Kenya	544	1	0	0
1152	31_BC	Kenya	0	1	0	0
1158	A1	Kenya	848	1	1	1
1157	A1	Kenya	698	1	1	1
1156	A1	Kenya	0	1	1	1
1160	A1	Kenya	150	1	0	0
1159	A1	Kenya	0	1	0	0
1164	10_CD	Kenya	600	1	0	0
1163	10_CD	Kenya	0	1	0	0
1168	A1	Kenya	573	1	0	0
1167	A1	Kenya	0	1	0	0
1170	A1	Kenya	824	1	0	0
1169	A1	Kenya	0	1	0	0
1173	A1	Kenya	1282	1	0	0
1172	A1	Kenya	841	1	0	0
1171	A1	Kenya	0	1	0	0
1179	A1	Uganda	504	1	1	1
1178	35_AD	Uganda	0	1	1	1
1189	A1	Uganda	671	1	0	0
1188	A1	Uganda	0	1	0	0
1195	A1	Uganda	840	1	1	1
1194	A1	Uganda	504	1	1	1
1198	A1	Uganda	672	1	1	1
1197	A1	Uganda	336	1	1	1
1196	A1	Uganda	0	1	1	1
1201	A1	Uganda	443	1	1	1
1200	A1	Uganda	290	1	1	1
1199	A1	Uganda	0	1	1	1
1203	A1	Uganda	672	1	1	1
1202	A1	Uganda	0	1	1	1
0069	A1	Kenya	0	0	1	0
0105	D	Uganda	270	0	1	0
0104	D	Uganda	214	0	1	0
0103	D	Uganda	0	0	1	0
0150	D	Uganda	0	0	1	0
0247	D	Uganda	301	0	1	0
0246	D	Uganda	0	0	1	0
0304	A1	Uganda	0	0	1	0
0429	A1	Kenya	388	0	1	0
0428	A1	Kenya	0	0	1	0
0492	08_BC	Kenya	181	0	1	0
0491	C	Kenya	0	0	1	0
0506	A1	Kenya	0	0	1	0
0702	C	South Africa	0	0	1	0
0715	C	South Africa	0	0	1	0
0804	D	Uganda	0	0	1	0
0814	D	Uganda	0	0	1	0
0836	D	Uganda	0	0	1	0
0860	A1	Uganda	334	0	1	0
0882	A1	Uganda	336	0	1	0
0880	A1	Uganda	13	0	1	0
0879	A1	Uganda	0	0	1	0
0890	A1	Uganda	78	0	1	0
0889	A1	Uganda	0	0	1	0
0906	G	Uganda	141	0	1	0
0905	G	Uganda	0	0	1	0
0002	C	South Africa	361	0	1	0
0001	C	South Africa	0	0	1	0
0004	C	South Africa	447	0	1	0
0003	C	South Africa	0	0	1	0
0012	C	South Africa	362	0	1	0
0011	C	South Africa	0	0	1	0
0018	C	South Africa	96	0	1	0
0017	08_BC	South Africa	0	0	1	0
0029	C	South Africa	267	0	1	0
0028	C	South Africa	0	0	1	0
0031	08_BC	South Africa	363	0	1	0
0030	08_BC	South Africa	0	0	1	0
0033	08_BC	South Africa	362	0	1	0
0032	C	South Africa	0	0	1	0
0035	08_BC	South Africa	361	0	1	0
0034	C	South Africa	0	0	1	0
0041	08_BC	Kenya	360	0	1	0
0040	08_BC	Kenya	0	0	1	0
0053	A1	Kenya	361	0	1	0
0052	A1	Kenya	0	0	1	0
0058	D	Kenya	360	0	1	0
0057	D	Kenya	0	0	1	0
0060	D	Kenya	365	0	1	0
0059	D	Kenya	0	0	1	0
0074	C	Kenya	376	0	1	0
0073	C	Kenya	0	0	1	0
0076	10_CD	Kenya	365	0	1	0
0075	10_CD	Kenya	0	0	1	0
0084	A1	Kenya	447	0	1	0
0083	A1	Kenya	0	0	1	0
0090	A1	Kenya	370	0	1	0
0089	A1	Kenya	0	0	1	0
0094	35_AD	Uganda	370	0	1	0
0093	D	Uganda	0	0	1	0
0096	D	Uganda	378	0	1	0
0095	D	Uganda	0	0	1	0
0098	A1	Uganda	363	0	1	0
0097	A1	Uganda	0	0	1	0
0107	D	Uganda	362	0	1	0
0106	D	Uganda	0	0	1	0
0122	A1	Uganda	365	0	1	0
0121	A1	Uganda	0	0	1	0
0124	D	Uganda	360	0	1	0
0123	D	Uganda	0	0	1	0
0131	A1	Uganda	360	0	1	0
0130	A1	Uganda	0	0	1	0
0137	03_AB	Uganda	364	0	1	0
0136	A1	Uganda	0	0	1	0
0139	A1	Uganda	361	0	1	0
0138	A1	Uganda	0	0	1	0
0141	D	Uganda	361	0	1	0
0140	D	Uganda	0	0	1	0
0143	A1	Uganda	361	0	1	0
0142	A1	Uganda	0	0	1	0
0145	D	Uganda	362	0	1	0
0144	D	Uganda	0	0	1	0
0147	D	Uganda	361	0	1	0
0146	D	Uganda	0	0	1	0
0155	A1	Uganda	360	0	1	0
0154	A1	Uganda	0	0	1	0
0157	D	Uganda	362	0	1	0
0156	D	Uganda	0	0	1	0
0159	A1	Uganda	360	0	1	0
0158	A1	Uganda	0	0	1	0
0161	A1	Uganda	363	0	1	0
0160	A1	Uganda	0	0	1	0
0163	A1	Uganda	360	0	1	0
0162	A1	Uganda	0	0	1	0
0167	A1	Uganda	367	0	1	0
0166	A1	Uganda	0	0	1	0
0169	D	Uganda	359	0	1	0
0176	A1	Uganda	364	0	1	0
0175	A1	Uganda	0	0	1	0
0178	A3	Uganda	360	0	1	0
0177	A3	Uganda	0	0	1	0
0180	A1	Uganda	364	0	1	0
0179	A1	Uganda	0	0	1	0
0188	D	Uganda	360	0	1	0
0187	D	Uganda	0	0	1	0
0190	A1	Uganda	385	0	1	0
0189	A1	Uganda	0	0	1	0
0197	D	Uganda	0	0	1	0
0211	D	Uganda	361	0	1	0
0210	D	Uganda	0	0	1	0
0213	D	Uganda	369	0	1	0
0212	D	Uganda	0	0	1	0
0223	A1	Uganda	369	0	1	0
0222	A1	Uganda	0	0	1	0
0231	A1	Uganda	361	0	1	0
0230	A1	Uganda	0	0	1	0
0233	A1	Uganda	361	0	1	0
0232	A1	Uganda	0	0	1	0
0238	35_AD	Uganda	367	0	1	0
0237	35_AD	Uganda	0	0	1	0
0240	35_AD	Uganda	361	0	1	0
0239	35_AD	Uganda	0	0	1	0
0249	D	Uganda	362	0	1	0
0248	D	Uganda	0	0	1	0
0251	A1	Uganda	360	0	1	0
0250	A1	Uganda	0	0	1	0
0253	D	Uganda	373	0	1	0
0252	D	Uganda	0	0	1	0
0261	A1	Uganda	362	0	1	0
0260	A1	Uganda	0	0	1	0
0265	D	Uganda	636	0	1	0
0264	D	Uganda	545	0	1	0
0263	35_AD	Uganda	454	0	1	0
0262	D	Uganda	0	0	1	0
0270	A1	Uganda	360	0	1	0
0269	A1	Uganda	0	0	1	0
0272	19_cpx	Uganda	364	0	1	0
0271	19_cpx	Uganda	0	0	1	0
0280	D	Uganda	360	0	1	0
0279	D	Uganda	0	0	1	0
0290	21_A2D	Uganda	366	0	1	0
0289	21_A2D	Uganda	0	0	1	0
0292	A1	Uganda	361	0	1	0
0291	A1	Uganda	0	0	1	0
0294	A1	Uganda	362	0	1	0
0293	A1	Uganda	0	0	1	0
0296	D	Uganda	360	0	1	0
0295	D	Uganda	0	0	1	0
0298	D	Uganda	368	0	1	0
0297	D	Uganda	0	0	1	0
0311	08_BC	Botswana	366	0	1	0
0310	08_BC	Botswana	0	0	1	0
0313	08_BC	Botswana	365	0	1	0
0312	08_BC	Botswana	0	0	1	0
0315	08_BC	Botswana	379	0	1	0
0314	C	Botswana	0	0	1	0
0317	C	Botswana	365	0	1	0
0316	C	Botswana	0	0	1	0
0319	08_BC	Botswana	365	0	1	0
0318	C	Botswana	0	0	1	0
0321	08_BC	Botswana	363	0	1	0
0320	08_BC	Botswana	0	0	1	0
0323	C	Botswana	367	0	1	0
0322	C	Botswana	0	0	1	0
0325	C	Botswana	365	0	1	0
0324	C	Botswana	0	0	1	0
0329	08_BC	Botswana	362	0	1	0
0328	08_BC	Botswana	0	0	1	0
0336	08_BC	Botswana	0	0	1	0
0343	C	Botswana	365	0	1	0
0342	C	Botswana	0	0	1	0
0347	C	Botswana	361	0	1	0
0346	C	Botswana	0	0	1	0
0349	08_BC	Botswana	365	0	1	0
0348	08_BC	Botswana	0	0	1	0
0351	C	Botswana	364	0	1	0
0350	08_BC	Botswana	0	0	1	0
0356	C	Botswana	365	0	1	0
0355	C	Botswana	0	0	1	0
0358	08_BC	Botswana	361	0	1	0
0357	08_BC	Botswana	0	0	1	0
0366	A1	Kenya	365	0	1	0
0365	A1	Kenya	0	0	1	0
0368	A1	Kenya	364	0	1	0
0367	A1	Kenya	0	0	1	0
0370	21_A2D	Kenya	372	0	1	0
0369	21_A2D	Kenya	0	0	1	0
0374	A1	Kenya	365	0	1	0
0373	A1	Kenya	0	0	1	0
0376	A1	Kenya	360	0	1	0
0375	A1	Kenya	0	0	1	0
0378	A1	Kenya	109	0	1	0
0377	A1	Kenya	0	0	1	0
0379	A1	Kenya	372	0	1	0
0381	A2	Kenya	91	0	1	0
0380	A2	Kenya	0	0	1	0
0382	A2	Kenya	366	0	1	0
0384	A1	Kenya	92	0	1	0
0383	A1	Kenya	0	0	1	0
0386	A1	Kenya	364	0	1	0
0385	A1	Kenya	0	0	1	0
0388	A1	Kenya	98	0	1	0
0387	A1	Kenya	0	0	1	0
0390	D	Kenya	382	0	1	0
0389	D	Kenya	0	0	1	0
0392	C	Kenya	92	0	1	0
0391	C	Kenya	0	0	1	0
0393	C	Kenya	453	0	1	0
0395	D	Kenya	361	0	1	0
0394	D	Kenya	0	0	1	0
0397	A1	Kenya	94	0	1	0
0396	A1	Kenya	0	0	1	0
0399	A1	Kenya	91	0	1	0
0398	A1	Kenya	0	0	1	0
0400	A1	Kenya	452	0	1	0
0405	A1	Kenya	92	0	1	0
0404	A1	Kenya	0	0	1	0
0413	A1	Kenya	94	0	1	0
0412	A1	Kenya	0	0	1	0
0414	A1	Kenya	361	0	1	0
0421	A1	Kenya	362	0	1	0
0420	A1	Kenya	0	0	1	0
0423	A1	Kenya	371	0	1	0
0422	A2	Kenya	0	0	1	0
0425	A1	Kenya	543	0	1	0
0424	A1	Kenya	0	0	1	0
0427	50_A1D	Kenya	360	0	1	0
0426	21_A2D	Kenya	0	0	1	0
0433	19_cpx	Kenya	361	0	1	0
0432	19_cpx	Kenya	0	0	1	0
0435	A1	Kenya	360	0	1	0
0434	A1	Kenya	0	0	1	0
0437	A1	Kenya	363	0	1	0
0436	A1	Kenya	0	0	1	0
0441	A1	Kenya	264	0	1	0
0440	A1	Kenya	0	0	1	0
0443	A1	Kenya	94	0	1	0
0442	A1	Kenya	0	0	1	0
0445	A1	Kenya	93	0	1	0
0444	A1	Kenya	0	0	1	0
0446	A1	Kenya	360	0	1	0
0447	A1	Kenya	721	0	1	0
0449	A1	Kenya	92	0	1	0
0448	A1	Kenya	0	0	1	0
0450	A1	Kenya	360	0	1	0
0452	A2	Kenya	628	0	1	0
0451	16_A2D	Kenya	0	0	1	0
0461	A1	Kenya	363	0	1	0
0460	A1	Kenya	0	0	1	0
0463	21_A2D	Kenya	361	0	1	0
0462	21_A2D	Kenya	0	0	1	0
0471	G	Kenya	182	0	1	0
0470	G	Kenya	0	0	1	0
0473	D	Kenya	377	0	1	0
0472	D	Kenya	0	0	1	0
0475	A1	Kenya	361	0	1	0
0474	A1	Kenya	0	0	1	0
0477	A1	Kenya	360	0	1	0
0476	A1	Kenya	0	0	1	0
0479	A1	Kenya	365	0	1	0
0478	A1	Kenya	0	0	1	0
0484	A1	Kenya	363	0	1	0
0483	A1	Kenya	0	0	1	0
0488	D	Kenya	352	0	1	0
0487	D	Kenya	0	0	1	0
0490	08_BC	Kenya	150	0	1	0
0489	C	Kenya	0	0	1	0
0501	A1	Kenya	364	0	1	0
0500	A1	Kenya	0	0	1	0
0512	A1	Kenya	87	0	1	0
0511	A1	Kenya	0	0	1	0
0517	D	Kenya	357	0	1	0
0516	D	Kenya	271	0	1	0
0515	D	Kenya	0	0	1	0
0518	D	Kenya	717	0	1	0
0526	C	Kenya	364	0	1	0
0525	31_BC	Kenya	0	0	1	0
0528	D	Kenya	360	0	1	0
0527	D	Kenya	0	0	1	0
0534	50_A1D	Kenya	363	0	1	0
0533	50_A1D	Kenya	0	0	1	0
0536	A1	Kenya	360	0	1	0
0535	A1	Kenya	0	0	1	0
0548	G	Kenya	363	0	1	0
0547	G	Kenya	0	0	1	0
0550	31_BC	Kenya	366	0	1	0
0549	C	Kenya	0	0	1	0
0552	A1	Kenya	361	0	1	0
0551	A1	Kenya	0	0	1	0
0562	D	Kenya	361	0	1	0
0561	D	Kenya	0	0	1	0
0564	A1	Kenya	91	0	1	0
0563	A1	Kenya	0	0	1	0
0568	50_A1D	Kenya	361	0	1	0
0567	50_A1D	Kenya	0	0	1	0
0570	A1	Kenya	275	0	1	0
0569	A1	Kenya	0	0	1	0
0587	D	Kenya	360	0	1	0
0586	D	Kenya	0	0	1	0
0589	10_CD	Kenya	361	0	1	0
0588	10_CD	Kenya	0	0	1	0
0591	A1	Kenya	361	0	1	0
0590	A1	Kenya	0	0	1	0
0593	A1	Kenya	366	0	1	0
0592	A1	Kenya	0	0	1	0
0595	C	Kenya	368	0	1	0
0594	C	Kenya	0	0	1	0
0597	A1	Kenya	381	0	1	0
0596	A1	Kenya	0	0	1	0
0599	A1	Kenya	364	0	1	0
0598	A1	Kenya	0	0	1	0
0601	A1	Kenya	360	0	1	0
0600	A1	Kenya	0	0	1	0
0603	D	Kenya	375	0	1	0
0602	D	Kenya	0	0	1	0
0605	D	Kenya	378	0	1	0
0604	D	Kenya	0	0	1	0
0607	35_AD	Kenya	364	0	1	0
0606	35_AD	Kenya	0	0	1	0
0609	A1	Kenya	360	0	1	0
0608	A1	Kenya	0	0	1	0
0610	A1	Kenya	721	0	1	0
0617	A1	Kenya	361	0	1	0
0616	A1	Kenya	0	0	1	0
0632	A1	Kenya	363	0	1	0
0631	A1	Kenya	0	0	1	0
0640	G	Kenya	369	0	1	0
0639	G	Kenya	0	0	1	0
0642	A1	Kenya	360	0	1	0
0641	A1	Kenya	0	0	1	0
0644	A1	Kenya	372	0	1	0
0643	A1	Kenya	0	0	1	0
0650	A1	Kenya	364	0	1	0
0649	A1	Kenya	0	0	1	0
0652	A1	Kenya	371	0	1	0
0651	A1	Kenya	0	0	1	0
0654	A1	Kenya	366	0	1	0
0653	A1	Kenya	0	0	1	0
0656	A1	Tanzania	385	0	1	0
0655	A1	Tanzania	0	0	1	0
0658	D	Tanzania	361	0	1	0
0657	D	Tanzania	0	0	1	0
0660	A1	Tanzania	362	0	1	0
0659	A1	Tanzania	0	0	1	0
0661	A1	Tanzania	727	0	1	0
0667	C	South Africa	84	0	1	0
0666	08_BC	South Africa	0	0	1	0
0668	C	South Africa	471	0	1	0
0672	C	South Africa	82	0	1	0
0671	C	South Africa	0	0	1	0
0674	08_BC	South Africa	90	0	1	0
0673	08_BC	South Africa	0	0	1	0
0675	08_BC	South Africa	380	0	1	0
0692	C	South Africa	362	0	1	0
0691	C	South Africa	0	0	1	0
0712	08_BC	South Africa	448	0	1	0
0711	C	South Africa	360	0	1	0
0710	08_BC	South Africa	0	0	1	0
0743	C	South Africa	362	0	1	0
0742	C	South Africa	0	0	1	0
0745	C	South Africa	364	0	1	0
0744	C	South Africa	0	0	1	0
0751	08_BC	South Africa	388	0	1	0
0750	C	South Africa	0	0	1	0
0757	A1	Kenya	361	0	1	0
0756	A1	Kenya	0	0	1	0
0769	A1	Kenya	93	0	1	0
0768	A1	Kenya	0	0	1	0
0771	A1	Kenya	361	0	1	0
0770	A1	Kenya	0	0	1	0
0773	A1	Kenya	379	0	1	0
0772	A1	Kenya	0	0	1	0
0775	A1	Kenya	362	0	1	0
0774	A1	Kenya	0	0	1	0
0784	D	Uganda	378	0	1	0
0783	D	Uganda	0	0	1	0
0786	35_AD	Uganda	360	0	1	0
0785	35_AD	Uganda	0	0	1	0
0791	D	Uganda	361	0	1	0
0799	D	Uganda	363	0	1	0
0798	D	Uganda	0	0	1	0
0801	35_AD	Uganda	245	0	1	0
0800	35_AD	Uganda	0	0	1	0
0803	D	Uganda	370	0	1	0
0802	D	Uganda	0	0	1	0
0809	D	Uganda	379	0	1	0
0808	D	Uganda	0	0	1	0
0819	A1	Uganda	182	0	1	0
0833	D	Uganda	140	0	1	0
0832	D	Uganda	0	0	1	0
0834	D	Uganda	180	0	1	0
0835	D	Uganda	368	0	1	0
0851	D	Uganda	336	0	1	0
0909	A1	Uganda	341	0	1	0
0912	A1	Uganda	644	0	1	0
0911	A1	Uganda	337	0	1	0
0934	A1	Kenya	707	0	1	0
0933	A1	Kenya	0	0	1	0
0936	C	Kenya	362	0	1	0
0935	C	Kenya	0	0	1	0
0937	C	Kenya	732	0	1	0
0945	21_A2D	Kenya	0	0	1	0
0953	10_CD	Kenya	651	0	1	0
0966	A1	Uganda	0	0	1	0
0977	A1	Uganda	0	0	1	0
0989	D	Uganda	903	0	1	0
0991	D	Uganda	664	0	1	0
1064	A1	Uganda	168	0	1	0
1063	A1	Uganda	0	0	1	0
1114	D	Uganda	364	0	1	0
1113	D	Uganda	0	0	1	0
1115	D	Uganda	869	0	1	0
1119	35_AD	Uganda	168	0	1	0
1118	35_AD	Uganda	0	0	1	0
1139	31_BC	Kenya	0	0	1	0
1175	A1	Kenya	839	0	1	0
1174	A1	Kenya	0	0	1	0
1180	A1	Uganda	588	0	1	0
1184	D	Uganda	168	0	1	0
1183	D	Uganda	0	0	1	0
1191	A1	Uganda	551	0	1	0
1190	A1	Uganda	0	0	1	0
1193	A1	Uganda	336	0	1	0
1192	A1	Uganda	0	0	1	0
