# Supplementary material for: Estimates of HIV-1 within-host recombination rates across the whole genome
Source: Virus Evol. 2025 Jul 25;11(1):veaf052. doi: 10.1093/ve/veaf052 (PMC12309388; doi:10.1093/ve/veaf052)
Supplement: SM_2_veaf052 [file sm_2_veaf052.zip]

Archive with 1 entries (1 files):
- SM_2_veaf052.csv
