# Supplementary material for: Estimates of HIV-1 within-host recombination rates across the whole genome
Source: Virus Evol. 2025 Jul 25;11(1):veaf052. doi: 10.1093/ve/veaf052 (PMC12309388; doi:10.1093/ve/veaf052)
Supplement: SM_2_veaf052 [file sm_2_veaf052.zip › SM_2_veaf052.csv]

PANGEA Sequence ID
PG-05-ZA-716080.1
PG-05-ZA-716080.2a
PG-05-ZA-332775.1
PG-05-ZA-332775.2
PG-06-ZA-533242.2
PG-06-ZA-533242.1
PG-06-ZA-533242.3
PG-06-ZA-170741.1
PG-06-ZA-170741.2
PG-06-ZA-170741.3
PG-05-ZA-644176.1
PG-05-ZA-644176.2
PG-05-ZA-605446.2
PG-05-ZA-605446.3
PG-05-ZA-605446.1
PG-05-ZA-605446.4
PG-06-ZA-482453.1
PG-06-ZA-482453.2
PG-06-ZA-815163.1
PG-06-ZA-815163.2
PG-08-ZA-536865.3
PG-08-ZA-536865.1
PG-08-ZA-536865.2
PG-06-ZA-115248.2
PG-06-ZA-115248.1
PG-06-ZA-161727.2
PG-06-ZA-161727.3
PG-06-ZA-161727.1
PG-07-ZA-072415.2
PG-07-ZA-072415.1
PG-06-ZA-772218.1
PG-06-ZA-772218.2
PG-06-ZA-772218.3
PG-06-ZA-627756.1
PG-06-ZA-627756.2
PG-07-ZA-116602.2
PG-07-ZA-116602.1
PG-08-ZA-381556.4
PG-08-ZA-381556.3
PG-08-ZA-381556.1
PG-08-ZA-381556.2a
PG-05-KE-464327.1
PG-05-KE-464327.2
PG-05-KE-251345.1
PG-05-KE-251345.2
PG-06-KE-132106.2
PG-06-KE-132106.1
PG-06-KE-132106.3
PG-06-KE-132106.4
PG-05-KE-007316.1
PG-05-KE-007316.3
PG-05-KE-007316.2a
PG-07-KE-273807.3
PG-07-KE-273807.1
PG-07-KE-273807.2
PG-07-KE-828104.2
PG-07-KE-828104.1
PG-05-KE-833863.1
PG-05-KE-833863.3
PG-05-KE-833863.2a
PG-05-KE-833863.2a
PG-05-KE-833863.4
PG-06-KE-287300.2
PG-06-KE-287300.1
PG-07-KE-083047.1
PG-05-KE-372468.1
PG-05-KE-372468.2
PG-07-KE-545653.3
PG-07-KE-545653.1
PG-07-KE-545653.2
PG-07-KE-832726.2
PG-07-KE-832726.1
PG-07-KE-832726.3
PG-08-KE-053603.4
PG-08-KE-053603.1
PG-08-KE-053603.3
PG-08-KE-053603.2a
PG-07-KE-103425.2
PG-07-KE-103425.1
PG-07-KE-460857.1
PG-07-KE-460857.2
PG-07-KE-104427.3
PG-07-KE-104427.1
PG-07-KE-104427.2
PG-08-KE-078243.3
PG-08-KE-078243.4
PG-08-KE-078243.2
PG-08-KE-078243.1
PG-07-KE-462074.2
PG-07-KE-462074.1
PG-07-KE-462074.3
PG-07-KE-067110.1
PG-07-KE-067110.2a
PG-08-KE-662306.3
PG-08-KE-662306.2
PG-08-KE-662306.1
PG-08-KE-662306.4
PG-07-KE-760003.1
PG-07-KE-760003.2
PG-07-KE-738107.2
PG-07-KE-738107.1
PG-06-UG-065077.2
PG-06-UG-065077.1
PG-06-UG-065077.3
PG-05-UG-641044.1
PG-05-UG-641044.2
PG-06-UG-776166.2
PG-06-UG-776166.1
PG-06-UG-053156.3
PG-06-UG-053156.1
PG-06-UG-053156.2
PG-06-UG-053156.4
PG-06-UG-400021.1
PG-06-UG-400021.2
PG-06-UG-400021.3a
PG-06-UG-201011.2
PG-06-UG-201011.1
PG-07-UG-046856.3
PG-07-UG-046856.1
PG-07-UG-046856.2
PG-07-UG-046856.4a
PG-08-UG-311483.3
PG-08-UG-311483.2
PG-08-UG-311483.1
PG-06-UG-084575.3
PG-06-UG-084575.1
PG-06-UG-084575.2
PG-06-UG-084575.4a
PG-07-UG-410471.2
PG-07-UG-410471.1
PG-07-UG-410471.3
PG-07-UG-410471.4
PG-06-UG-454702.1
PG-06-UG-454702.2
PG-06-UG-423647.2
PG-06-UG-423647.1
PG-06-UG-522820.3
PG-06-UG-522820.1
PG-06-UG-522820.2
PG-07-UG-238733.3
PG-07-UG-238733.1
PG-07-UG-238733.2
PG-06-UG-035075.2
PG-06-UG-035075.1
PG-05-UG-407765.1
PG-05-UG-407765.2
PG-08-UG-347601.3
PG-08-UG-347601.2
PG-08-UG-347601.1
PG-06-UG-718266.1
PG-06-UG-718266.2
PG-05-UG-252515.1
PG-05-UG-252515.2
PG-05-UG-630876.1
PG-05-UG-630876.2
PG-06-UG-208466.2
PG-06-UG-208466.1
PG-05-UG-617878.1
PG-05-UG-617878.2
PG-06-UG-220586.2
PG-06-UG-220586.1
PG-06-UG-220586.3a
PG-06-UG-485352.2
PG-06-UG-485352.1
PG-07-UG-715774.3
PG-07-UG-715774.2
PG-07-UG-715774.1
PG-07-UG-715774.4
PG-05-UG-610761.1
PG-05-UG-610761.2
PG-06-UG-355181.1
PG-06-UG-355181.2
PG-07-UG-010133.2
PG-07-UG-010133.1a
PG-06-UG-058662.1
PG-06-UG-058662.2a
PG-08-UG-312506.2
PG-08-UG-312506.1
PG-07-UG-803773.2
PG-07-UG-803773.1
PG-07-UG-803773.3a
PG-07-UG-816662.2
PG-07-UG-816662.1a
PG-06-UG-260257.1
PG-06-UG-178313.3
PG-06-UG-178313.1
PG-06-UG-178313.4
PG-06-UG-178313.2
PG-06-UG-178313.5
PG-08-UG-627337.2
PG-08-UG-627337.1
PG-06-UG-786455.1
PG-06-UG-786455.2
PG-06-UG-161482.1
PG-06-UG-161482.2a
PG-06-UG-376722.1
PG-06-UG-376722.3
PG-06-UG-376722.2
PG-06-UG-376722.4
PG-08-UG-143460.3
PG-08-UG-143460.2
PG-08-UG-143460.1
PG-08-UG-143460.4
PG-06-UG-763732.1
PG-06-UG-763732.2
PG-06-UG-060078.1
PG-06-UG-060078.2a
PG-06-UG-410562.1
PG-06-UG-410562.2
PG-06-UG-410562.3
PG-07-UG-485310.3
PG-07-UG-485310.2
PG-07-UG-485310.1
PG-06-UG-806460.1
PG-06-UG-806460.3
PG-06-UG-806460.2a
PG-08-UG-668230.1
PG-08-UG-668230.3
PG-08-UG-668230.4
PG-08-UG-668230.2
PG-08-UG-668230.5
PG-06-UG-116401.1
PG-06-UG-116401.2
PG-07-UG-310270.1
PG-07-UG-310270.2
PG-07-UG-310270.3
PG-07-UG-310270.4
PG-08-UG-265138.2
PG-08-UG-265138.1a
PG-07-UG-070130.1
PG-07-UG-070130.2
PG-07-UG-860735.4
PG-07-UG-860735.3
PG-07-UG-860735.1
PG-07-UG-860735.2
PG-07-UG-860735.5
PG-08-UG-215175.3
PG-08-UG-215175.1
PG-08-UG-215175.2a
PG-07-UG-827204.1
PG-07-UG-827204.2
PG-08-UG-485506.2
PG-08-UG-485506.1
PG-08-UG-485506.3a
PG-08-UG-222177.3
PG-08-UG-222177.1
PG-08-UG-222177.4
PG-08-UG-222177.2
PG-07-UG-585184.2
PG-07-UG-585184.1
PG-07-UG-750283.1
PG-07-UG-750283.2
PG-07-UG-822367.2
PG-07-UG-822367.1
PG-07-UG-822367.3a
PG-07-UG-822367.3a
PG-07-UG-276157.1
PG-07-UG-276157.2a
PG-07-UG-380254.2
PG-07-UG-380254.1
PG-06-UG-384878.1
PG-06-UG-384878.3
PG-06-UG-384878.2
PG-08-UG-151828.2
PG-08-UG-151828.3
PG-08-UG-151828.1
PG-06-UG-830307.1
PG-06-UG-830307.2
PG-07-UG-656353.1
PG-07-UG-656353.2
PG-07-UG-327013.1
PG-07-UG-327013.2
PG-06-UG-726325.1
PG-06-UG-726325.3
PG-06-UG-726325.2a
PG-08-UG-875274.3
PG-08-UG-875274.2
PG-08-UG-875274.1
PG-07-UG-822218.1
PG-07-UG-822218.2
PG-08-UG-554304.3
PG-08-UG-554304.1
PG-08-UG-554304.2
PG-08-UG-554304.4
PG-08-UG-408737.1
PG-08-UG-408737.2
PG-08-UG-408737.3
PG-06-UG-300008.1
PG-06-UG-300008.2
PG-06-UG-757810.1
PG-06-UG-757810.2
PG-07-UG-031233.2
PG-07-UG-031233.1
PG-08-UG-743644.3
PG-08-UG-743644.1
PG-08-UG-743644.4
PG-08-UG-743644.2
PG-08-UG-743644.5
PG-07-UG-326451.1
PG-07-UG-326451.2
PG-06-UG-788683.1
PG-06-UG-788683.2
PG-07-UG-228071.1
PG-07-UG-228071.2
PG-07-UG-667681.1
PG-07-UG-667681.4
PG-07-UG-667681.3
PG-07-UG-667681.2
PG-07-UG-126765.1
PG-07-UG-126765.2
PG-07-UG-760072.1
PG-07-UG-760072.2
PG-08-UG-836466.2
PG-08-UG-836466.1
PG-07-UG-028305.1
PG-07-UG-028305.2
PG-07-UG-850427.1
PG-07-UG-850427.2
PG-08-UG-044305.2
PG-08-UG-044305.1
PG-07-UG-624441.2
PG-07-UG-624441.1
PG-07-UG-624441.3
PG-07-UG-128786.1
PG-07-UG-128786.3
PG-07-UG-128786.2
PG-08-UG-372513.2
PG-08-UG-372513.1
PG-08-UG-372513.3
PG-05-BW-127375.1
PG-05-BW-127375.2
PG-05-BW-523522.1
PG-05-BW-523522.2
PG-06-BW-028555.2
PG-06-BW-028555.1
PG-06-BW-154422.2
PG-06-BW-154422.1
PG-05-BW-508076.1
PG-05-BW-508076.2
PG-05-BW-435655.1
PG-05-BW-435655.2
PG-06-BW-171707.2
PG-06-BW-171707.1a
PG-06-BW-014834.1
PG-06-BW-014834.2
PG-06-BW-748708.2
PG-06-BW-748708.1
PG-06-BW-535775.1
PG-06-BW-535775.2
PG-06-BW-107141.1
PG-06-BW-107141.2a
PG-06-BW-107141.3
PG-06-BW-821841.2
PG-06-BW-821841.1
PG-06-BW-821841.3a
PG-07-BW-675033.3
PG-07-BW-675033.1
PG-07-BW-675033.2
PG-08-BW-736511.1
PG-08-BW-736511.2
PG-08-BW-736511.3
PG-06-BW-507826.1
PG-06-BW-507826.2
PG-07-BW-017405.3
PG-07-BW-017405.2
PG-07-BW-017405.1
PG-06-BW-433425.1
PG-06-BW-433425.2a
PG-07-BW-748808.2
PG-07-BW-748808.1
PG-07-BW-161450.2
PG-07-BW-161450.1
PG-06-BW-887217.1
PG-06-BW-887217.2
PG-06-BW-887217.3a
PG-06-BW-215081.1
PG-06-BW-215081.2
PG-06-BW-547522.1
PG-06-BW-547522.2
PG-06-BW-186606.1
PG-06-BW-186606.2
PG-07-BW-848512.3
PG-07-BW-848512.1
PG-07-BW-848512.2
PG-05-KE-703370.1
PG-05-KE-703370.2
PG-05-KE-166025.1
PG-05-KE-166025.2
PG-06-KE-244245.2
PG-06-KE-244245.1
PG-07-KE-681707.2
PG-07-KE-681707.1
PG-05-KE-446467.1
PG-05-KE-446467.2a
PG-07-KE-285351.2
PG-07-KE-285351.1
PG-06-KE-656537.3
PG-06-KE-656537.2
PG-06-KE-656537.1a
PG-06-KE-562217.3
PG-06-KE-562217.2
PG-06-KE-562217.1a
PG-06-KE-515465.2
PG-06-KE-515465.1
PG-05-KE-131612.1
PG-05-KE-131612.2
PG-06-KE-186000.2
PG-06-KE-186000.1
PG-06-KE-333315.1
PG-06-KE-333315.2
PG-05-KE-662045.1
PG-05-KE-662045.2
PG-05-KE-662045.3
PG-05-KE-158488.1
PG-05-KE-158488.2
PG-06-KE-068652.2
PG-06-KE-068652.1
PG-06-KE-565742.1
PG-06-KE-565742.2
PG-06-KE-565742.3
PG-06-KE-022830.2
PG-06-KE-022830.1
PG-06-KE-022830.3
PG-05-KE-583752.1
PG-05-KE-583752.2
PG-05-KE-012177.1
PG-05-KE-012177.3
PG-05-KE-012177.2
PG-07-KE-561788.1
PG-07-KE-561788.2
PG-07-KE-561788.3
PG-06-KE-482113.1
PG-06-KE-482113.2
PG-06-KE-482113.3
PG-06-KE-547275.2a
PG-06-KE-547275.2a
PG-06-KE-547275.1
PG-07-KE-361556.2
PG-07-KE-361556.1
PG-07-KE-361556.3
PG-06-KE-005371.1
PG-06-KE-005371.2a
PG-08-KE-878354.2
PG-08-KE-878354.1
PG-06-KE-184414.1
PG-06-KE-184414.2
PG-06-KE-680480.1
PG-06-KE-680480.2
PG-07-KE-160081.2
PG-07-KE-160081.3
PG-07-KE-160081.1
PG-07-KE-740132.3
PG-07-KE-740132.1
PG-07-KE-740132.2
PG-07-KE-328055.2
PG-07-KE-328055.1
PG-07-KE-377882.2
PG-07-KE-377882.1
PG-07-KE-470447.2
PG-07-KE-470447.1
PG-07-KE-065306.1
PG-07-KE-065306.2
PG-07-KE-461632.2
PG-07-KE-461632.1
PG-06-KE-001837.2
PG-06-KE-001837.1
PG-07-KE-024170.3
PG-07-KE-024170.2
PG-07-KE-024170.1
PG-07-KE-024170.4
PG-06-KE-302322.2
PG-06-KE-302322.3
PG-06-KE-302322.1
PG-06-KE-180765.1
PG-06-KE-180765.2
PG-06-KE-087332.1
PG-06-KE-087332.2
PG-09-KE-300035.3
PG-09-KE-300035.1
PG-09-KE-300035.2
PG-06-KE-283821.1
PG-06-KE-283821.2
PG-07-KE-135662.1
PG-07-KE-135662.2
PG-06-KE-257885.1
PG-06-KE-257885.2
PG-07-KE-587471.2a
PG-07-KE-587471.1
PG-07-KE-587471.3
PG-08-KE-655148.3
PG-08-KE-655148.2
PG-08-KE-655148.1
PG-06-KE-567531.2
PG-06-KE-567531.3
PG-06-KE-567531.1a
PG-08-KE-501262.2
PG-08-KE-501262.1a
PG-06-KE-671735.1
PG-06-KE-671735.2a
PG-08-KE-754120.2
PG-08-KE-754120.1a
PG-06-KE-454063.1
PG-06-KE-454063.2a
PG-06-KE-010867.2
PG-06-KE-010867.1
PG-06-KE-010867.3
PG-06-KE-421100.1
PG-06-KE-421100.2a
PG-06-KE-686338.1
PG-06-KE-686338.2
PG-07-KE-346881.2
PG-07-KE-346881.1
PG-06-KE-465640.2
PG-06-KE-465640.1
PG-07-KE-168563.2
PG-07-KE-168563.1
PG-07-KE-705350.2
PG-07-KE-705350.3
PG-07-KE-705350.1
PG-07-KE-031601.3
PG-07-KE-031601.2
PG-07-KE-031601.4
PG-07-KE-031601.1
PG-06-KE-416246.1
PG-06-KE-416246.2
PG-06-KE-436570.1
PG-06-KE-436570.2
PG-06-KE-436570.3
PG-06-KE-436570.4a
PG-07-KE-158030.2
PG-07-KE-158030.3
PG-07-KE-158030.4
PG-07-KE-158030.1
PG-07-KE-158030.5
PG-06-KE-732811.2
PG-06-KE-732811.1
PG-07-KE-650145.1
PG-07-KE-650145.2
PG-07-KE-162245.3
PG-07-KE-162245.1
PG-07-KE-162245.2
PG-07-KE-162245.4a
PG-06-KE-004588.1
PG-07-KE-814160.2
PG-07-KE-814160.1
PG-07-KE-814160.3
PG-06-KE-531346.1
PG-06-KE-531346.2
PG-06-KE-531346.3
PG-06-KE-128803.1
PG-06-KE-128803.2
PG-06-KE-147860.1
PG-06-KE-147860.2
PG-08-KE-513162.3a
PG-08-KE-513162.1
PG-08-KE-513162.2
PG-08-KE-513162.3b
PG-07-KE-630650.1
PG-07-KE-630650.2
PG-07-KE-476321.1
PG-07-KE-476321.2
PG-08-KE-518760.3
PG-08-KE-518760.1
PG-08-KE-518760.2
PG-08-KE-518760.4
PG-08-KE-317088.3
PG-08-KE-317088.2
PG-08-KE-317088.1
PG-06-KE-774142.1a
PG-06-KE-774142.2
PG-07-KE-223860.1
PG-07-KE-223860.3
PG-07-KE-223860.2
PG-07-KE-035480.2
PG-07-KE-035480.1a
PG-07-KE-112783.2
PG-07-KE-112783.1
PG-06-KE-620313.1
PG-06-KE-620313.2
PG-07-KE-315502.1
PG-07-KE-315502.2
PG-07-KE-345653.1
PG-07-KE-345653.2
PG-07-KE-345653.3
PG-08-KE-518603.3
PG-08-KE-518603.2
PG-08-KE-518603.1
PG-07-KE-552858.1
PG-07-KE-552858.2a
PG-08-KE-647022.2
PG-08-KE-647022.1
PG-07-KE-432426.1
PG-07-KE-432426.2
PG-07-KE-858347.1
PG-07-KE-858347.2
PG-08-KE-765162.2
PG-08-KE-765162.1a
PG-07-KE-727201.1
PG-08-KE-713654.2
PG-08-KE-713654.3
PG-08-KE-713654.1
PG-08-KE-713654.4
PG-07-KE-367175.1
PG-07-KE-367175.2
PG-07-KE-812245.1
PG-07-KE-812245.2
PG-07-KE-812245.3
PG-09-KE-643000.2
PG-09-KE-643000.3
PG-09-KE-643000.1
PG-09-KE-643000.4
PG-07-KE-114503.1
PG-07-KE-114503.2
PG-08-KE-731864.2
PG-08-KE-731864.1
PG-07-KE-112803.2
PG-07-KE-112803.1
PG-06-KE-078744.2
PG-06-KE-078744.1a
PG-06-KE-318851.1
PG-06-KE-318851.2
PG-07-KE-162615.1
PG-07-KE-162615.2
PG-07-KE-604764.2
PG-07-KE-604764.1
PG-07-KE-466345.1
PG-07-KE-466345.2
PG-07-KE-241176.1
PG-07-KE-241176.2
PG-07-KE-746808.1
PG-07-KE-746808.2
PG-06-KE-507716.1
PG-06-KE-507716.2
PG-08-KE-746410.2
PG-08-KE-746410.1
PG-08-KE-531668.2
PG-08-KE-531668.1
PG-07-KE-772850.2
PG-07-KE-772850.1
PG-07-KE-772850.3
PG-06-KE-088055.1
PG-06-KE-088055.2
PG-08-KE-040727.3
PG-08-KE-040727.2
PG-08-KE-040727.1
PG-06-KE-518184.1
PG-06-KE-518184.2a
PG-06-KE-835606.1
PG-06-KE-835606.2
PG-06-KE-835606.3
PG-08-KE-405047.3
PG-08-KE-405047.2
PG-08-KE-405047.1
PG-06-KE-400071.1
PG-06-KE-400071.2
PG-06-KE-400071.3
PG-08-KE-802525.3
PG-08-KE-802525.2
PG-08-KE-802525.1
PG-07-KE-821552.2
PG-07-KE-821552.1
PG-07-KE-821552.3
PG-07-KE-314760.1
PG-07-KE-314760.2
PG-07-KE-604574.1
PG-07-KE-604574.2
PG-07-KE-604574.3
PG-07-KE-422276.3
PG-07-KE-422276.1
PG-07-KE-422276.4
PG-07-KE-422276.2a
PG-07-KE-501406.1
PG-07-KE-501406.2
PG-08-KE-838122.2
PG-08-KE-838122.1
PG-08-KE-375444.2
PG-08-KE-375444.1
PG-07-KE-730577.2
PG-07-KE-730577.1
PG-08-KE-726742.1
PG-08-KE-726742.2
PG-07-KE-223507.1
PG-07-KE-223507.2
PG-07-KE-710802.1
PG-07-KE-710802.2
PG-08-KE-087263.2
PG-08-KE-087263.1
PG-06-TZ-772072.2
PG-06-TZ-772072.1
PG-07-TZ-627052.2
PG-07-TZ-627052.1a
PG-07-TZ-824715.2
PG-07-TZ-824715.1a
PG-07-TZ-824715.3
PG-07-TZ-420737.3
PG-07-TZ-420737.1
PG-07-TZ-420737.2
PG-07-TZ-420737.4
PG-05-ZA-007774.1
PG-05-ZA-007774.2
PG-05-ZA-007774.3
PG-06-ZA-623160.2
PG-06-ZA-623160.1
PG-06-ZA-174775.1
PG-06-ZA-174775.2
PG-06-ZA-852337.1
PG-06-ZA-852337.2
PG-06-ZA-852337.3a
PG-06-ZA-150853.1
PG-06-ZA-150853.2
PG-07-ZA-103204.1
PG-07-ZA-103204.3
PG-07-ZA-103204.2
PG-07-ZA-221432.3
PG-07-ZA-221432.2
PG-07-ZA-221432.1
PG-06-ZA-303865.1
PG-06-ZA-303865.2
PG-07-ZA-326106.2
PG-07-ZA-326106.1
PG-07-ZA-326106.3a
PG-07-ZA-862261.1
PG-07-ZA-862261.2
PG-07-ZA-862261.3
PG-06-ZA-065740.1
PG-06-ZA-065740.2
PG-06-ZA-553388.2
PG-06-ZA-553388.1
PG-07-ZA-283388.3
PG-07-ZA-283388.1
PG-07-ZA-283388.2
PG-06-ZA-236247.1
PG-06-ZA-236247.2
PG-07-ZA-343137.2
PG-07-ZA-343137.3
PG-07-ZA-343137.1
PG-08-ZA-668787.2
PG-08-ZA-668787.1
PG-08-ZA-668787.3
PG-06-ZA-467721.1
PG-06-ZA-467721.2
PG-06-ZA-831000.1
PG-06-ZA-831000.2
PG-06-ZA-831000.3
PG-06-ZA-560266.1
PG-06-ZA-560266.3
PG-06-ZA-560266.2
PG-06-ZA-615133.1
PG-06-ZA-615133.2
PG-08-ZA-060252.3
PG-08-ZA-060252.1
PG-08-ZA-060252.2
PG-06-ZA-428050.1
PG-06-ZA-428050.2
PG-06-ZA-428050.3
PG-06-ZA-772178.2
PG-06-ZA-772178.1
PG-06-ZA-772178.3a
PG-07-ZA-206668.3
PG-07-ZA-206668.1
PG-07-ZA-206668.2
PG-07-ZA-362650.3
PG-07-ZA-362650.1
PG-07-ZA-362650.2
PG-07-ZA-050260.3
PG-07-ZA-050260.1
PG-07-ZA-050260.2
PG-07-ZA-050260.4
PG-06-ZA-346417.2
PG-06-ZA-346417.1
PG-06-ZA-346417.3a
PG-06-ZA-346417.3a
PG-07-ZA-541358.3
PG-07-ZA-541358.2
PG-07-ZA-541358.1
PG-06-ZA-857842.1
PG-06-ZA-857842.2
PG-06-ZA-566740.1
PG-06-ZA-566740.2
PG-06-ZA-566740.3
PG-07-ZA-642648.2
PG-07-ZA-642648.1
PG-07-ZA-664423.1
PG-07-ZA-664423.2
PG-08-ZA-723887.1
PG-08-ZA-723887.2
PG-06-ZA-833847.1
PG-06-ZA-833847.2a
PG-07-ZA-702861.2
PG-07-ZA-702861.1
PG-07-ZA-221040.1
PG-07-ZA-221040.2
PG-08-ZA-171061.2
PG-08-ZA-171061.1
PG-07-KE-601358.1
PG-07-KE-601358.2
PG-06-KE-865000.1
PG-06-KE-865000.2
PG-06-KE-865000.3
PG-08-KE-457411.3
PG-08-KE-457411.1
PG-08-KE-457411.2
PG-06-KE-023656.1
PG-06-KE-023656.3
PG-06-KE-023656.2
PG-08-KE-770046.1
PG-08-KE-770046.3
PG-08-KE-770046.2
PG-07-KE-304661.2
PG-07-KE-304661.1
PG-07-KE-200836.1
PG-07-KE-200836.2a
PG-07-KE-707816.1
PG-07-KE-707816.2
PG-08-KE-062006.2
PG-08-KE-062006.1
PG-09-ZA-505584.2
PG-09-ZA-505584.1
PG-09-ZA-534725.2
PG-09-ZA-534725.1
PG-09-ZA-534725.3
PG-09-ZA-166412.1
PG-09-ZA-166412.2
PG-09-ZA-166412.3
PG-07-UG-641223.1
PG-07-UG-641223.2
PG-07-UG-606201.1
PG-07-UG-606201.2
PG-08-UG-185773.3
PG-08-UG-185773.2
PG-08-UG-185773.1
PG-08-UG-185773.4
PG-07-UG-435300.2
PG-07-UG-435300.1a
PG-07-UG-435300.3
PG-07-UG-424362.1
PG-07-UG-424362.2
PG-07-UG-813018.1
PG-07-UG-813018.2
PG-07-UG-813018.3
PG-07-UG-813018.4
PG-07-UG-747260.1
PG-07-UG-747260.2a
PG-08-UG-148088.1
PG-08-UG-148088.2
PG-07-UG-670882.1
PG-07-UG-670882.2
PG-08-UG-681546.3
PG-08-UG-681546.4
PG-08-UG-681546.1
PG-08-UG-681546.2a
PG-08-UG-681546.5
PG-07-UG-463012.1
PG-07-UG-463012.2
PG-07-UG-246114.1
PG-07-UG-246114.3a
PG-07-UG-246114.2
PG-07-UG-246114.3b
PG-09-UG-338574.4
PG-09-UG-338574.1
PG-09-UG-338574.3
PG-09-UG-338574.2
PG-08-UG-303015.1
PG-08-UG-303015.3
PG-08-UG-303015.2
PG-08-UG-303015.4
PG-09-UG-828385.3
PG-09-UG-828385.1
PG-09-UG-828385.2
PG-09-UG-828385.4
PG-09-UG-817734.1
PG-09-UG-817734.3
PG-09-UG-817734.2
PG-08-UG-816640.1
PG-08-UG-816640.3
PG-08-UG-816640.2
PG-08-UG-816640.4
PG-09-UG-732515.3
PG-09-UG-732515.1
PG-09-UG-732515.2
PG-09-UG-732515.4a
PG-09-UG-480131.3
PG-09-UG-480131.1
PG-09-UG-480131.4
PG-09-UG-480131.2
PG-09-UG-480131.5
PG-08-UG-508060.1
PG-08-UG-508060.2
PG-09-UG-478330.1
PG-09-UG-478330.2
PG-09-UG-478330.3
PG-09-UG-423260.2a
PG-09-UG-423260.1
PG-10-UG-573085.3
PG-10-UG-573085.1
PG-10-UG-573085.2
PG-09-UG-167854.1
PG-09-UG-167854.4
PG-09-UG-167854.3
PG-09-UG-167854.2
PG-10-UG-570644.3
PG-10-UG-570644.1
PG-10-UG-570644.2a
PG-10-UG-570644.4
PG-11-UG-116377.4
PG-11-UG-116377.1a
PG-11-UG-116377.1b
PG-11-UG-116377.3
PG-11-UG-116377.2
PG-11-UG-548832.3
PG-11-UG-548832.2
PG-11-UG-548832.1
PG-11-UG-708772.1
PG-11-UG-708772.2
PG-11-UG-708772.3
PG-10-UG-635103.2
PG-10-UG-635103.1
PG-10-UG-635103.3
PG-09-UG-271178.1
PG-09-UG-271178.2
PG-11-UG-568756.4
PG-11-UG-568756.1
PG-11-UG-568756.3
PG-11-UG-568756.2
PG-11-UG-625316.2
PG-11-UG-625316.1
PG-11-UG-625316.3
PG-09-UG-307538.1
PG-09-UG-307538.2
PG-10-UG-122857.2
PG-10-UG-122857.3
PG-10-UG-122857.1a
PG-10-UG-122857.1b
PG-10-UG-122857.4
PG-11-UG-775887.4
PG-11-UG-775887.1
PG-11-UG-775887.2
PG-11-UG-775887.3
PG-11-UG-775887.5
PG-09-UG-631463.1
PG-09-UG-631463.2
PG-12-UG-863320.3
PG-12-UG-863320.2
PG-12-UG-863320.1
PG-12-UG-863320.4
PG-11-UG-314070.4
PG-11-UG-314070.3
PG-11-UG-314070.2
PG-11-UG-314070.1
PG-10-UG-203732.2
PG-10-UG-203732.1
PG-11-UG-351151.4
PG-11-UG-351151.5
PG-11-UG-351151.1
PG-11-UG-351151.3
PG-11-UG-351151.2a
PG-10-UG-616536.2
PG-10-UG-616536.1
PG-10-UG-616536.3
PG-10-UG-616536.4
PG-10-UG-507013.1
PG-10-UG-507013.3
PG-10-UG-507013.2
PG-12-UG-741000.4
PG-12-UG-741000.1
PG-12-UG-741000.2
PG-12-UG-741000.3
PG-12-UG-741000.5
PG-12-UG-606845.2
PG-12-UG-606845.1
PG-11-UG-880540.2
PG-11-UG-880540.1
PG-11-UG-267172.1
PG-11-UG-267172.2
PG-11-UG-267172.5
PG-11-UG-267172.4
PG-11-UG-267172.3
PG-11-UG-317728.3
PG-11-UG-317728.1a
PG-11-UG-317728.4
PG-11-UG-317728.1b
PG-11-UG-317728.2
PG-08-KE-410705.1
PG-08-KE-410705.2
PG-08-KE-410705.3
PG-11-KE-122674.3
PG-11-KE-122674.2
PG-11-KE-122674.1
PG-11-KE-286736.3
PG-11-KE-286736.1
PG-11-KE-286736.2
PG-11-KE-034262.1
PG-11-KE-034262.3
PG-11-KE-034262.2
PG-10-KE-167142.1
PG-10-KE-167142.2
PG-10-KE-408842.2
PG-10-KE-408842.1
PG-10-KE-408842.3
PG-11-KE-232328.2
PG-11-KE-232328.1
PG-12-KE-523118.3
PG-12-KE-523118.2
PG-12-KE-523118.1
PG-11-KE-232671.2
PG-11-KE-232671.1
PG-11-KE-232671.3
PG-10-KE-740725.1
PG-10-KE-740725.3
PG-10-KE-740725.2
PG-10-KE-740725.4
PG-10-KE-503828.1
PG-10-KE-503828.2
PG-10-KE-503828.3
PG-12-KE-851632.2
PG-12-KE-851632.1
PG-12-KE-851632.3
PG-08-UG-854175.1
PG-08-UG-854175.2
PG-11-UG-007542.4
PG-11-UG-007542.1
PG-11-UG-007542.3
PG-11-UG-007542.2
PG-09-UG-152551.1
PG-09-UG-152551.3
PG-09-UG-152551.2
PG-10-UG-574313.4
PG-10-UG-574313.1
PG-10-UG-574313.3
PG-10-UG-574313.2
PG-10-UG-177714.3
PG-10-UG-177714.1
PG-10-UG-177714.2
PG-11-UG-082307.2
PG-11-UG-082307.3
PG-11-UG-082307.1
PG-10-UG-770166.3
PG-10-UG-770166.1
PG-10-UG-770166.2
PG-10-UG-770166.4
PG-10-UG-218648.3
PG-10-UG-218648.2
PG-10-UG-218648.1
PG-11-UG-142747.3
PG-11-UG-142747.1
PG-11-UG-142747.2a
PG-10-UG-588005.2
PG-10-UG-588005.1
PG-11-UG-642646.2
PG-11-UG-642646.3
PG-11-UG-642646.1
PG-10-UG-366515.2
PG-10-UG-366515.1
PG-10-UG-403051.1
PG-10-UG-403051.4
PG-10-UG-403051.2
PG-10-UG-403051.3
PG-10-UG-857403.1
PG-10-UG-857403.2
PG-10-UG-857403.3
PG-13-UG-688422.2
PG-13-UG-688422.1
PG-13-UG-688422.3
PG-10-UG-167570.1
PG-10-UG-167570.3
PG-10-UG-167570.2
PG-11-UG-522166.2
PG-11-UG-522166.3
PG-11-UG-522166.1
PG-12-UG-021600.4
PG-12-UG-021600.3
PG-12-UG-021600.1
PG-12-UG-021600.2
PG-11-UG-734860.3
PG-11-UG-734860.1
PG-11-UG-734860.2
PG-08-KE-411738.1
PG-08-KE-411738.2
PG-09-KE-828003.1
PG-09-KE-828003.2
PG-10-KE-758630.3
PG-10-KE-758630.1
PG-10-KE-758630.2
PG-09-KE-400180.1
PG-10-KE-030218.2
PG-10-KE-030218.1
PG-11-KE-235367.1
PG-12-KE-047447.2
PG-12-KE-047447.1
PG-09-KE-802648.1
PG-09-KE-802648.4
PG-09-KE-802648.2
PG-09-KE-802648.3
PG-09-KE-802648.5
PG-12-KE-025176.1
PG-12-KE-025176.2
PG-12-KE-025176.3
PG-11-KE-813705.2
PG-11-KE-813705.1
PG-11-KE-850352.2
PG-11-KE-850352.1
PG-12-KE-687784.3
PG-12-KE-687784.2
PG-12-KE-687784.1
PG-11-KE-683248.2
PG-11-KE-683248.1
PG-11-KE-416237.3
PG-11-KE-416237.1
PG-11-KE-416237.4
PG-11-KE-416237.2
PG-11-KE-416237.5
PG-10-KE-217266.1
PG-10-KE-217266.2
PG-11-KE-630251.1
PG-11-KE-630251.3
PG-11-KE-630251.4
PG-11-KE-630251.2
PG-11-KE-630251.5
PG-10-KE-404768.1
PG-10-KE-404768.3
PG-10-KE-404768.2
PG-11-KE-238050.1
PG-11-KE-238050.2
PG-11-KE-238050.3
PG-10-UG-287238.1
PG-09-UG-168641.1
PG-09-UG-168641.4
PG-09-UG-168641.2
PG-09-UG-168641.3
PG-11-UG-721612.2
PG-11-UG-721612.1
PG-11-UG-745167.1
PG-11-UG-745167.4
PG-11-UG-745167.3
PG-11-UG-745167.2
PG-10-UG-306153.2
PG-10-UG-306153.3
PG-10-UG-306153.1
PG-10-UG-717377.2
PG-10-UG-717377.1
PG-10-UG-317513.1
PG-10-UG-317513.2
PG-10-UG-317513.3a
PG-10-UG-317513.3b
PG-09-UG-764038.1
PG-09-UG-764038.2
PG-09-UG-764038.3
PG-09-UG-011271.1
PG-09-UG-011271.2
PG-09-UG-011271.3
PG-11-UG-262265.2
PG-11-UG-262265.1
PG-11-UG-262265.3
PG-09-UG-074617.1
PG-09-UG-074617.2
PG-11-UG-737521.3
PG-11-UG-737521.2
PG-11-UG-737521.1
PG-10-UG-158611.2
PG-10-UG-158611.1
PG-11-UG-657036.3
PG-11-UG-657036.4a
PG-11-UG-657036.4b
PG-11-UG-657036.1
PG-11-UG-657036.2
PG-13-UG-854573.2
PG-13-UG-854573.3
PG-13-UG-854573.1
PG-11-UG-467563.3
PG-11-UG-467563.1
PG-11-UG-467563.2
PG-12-UG-857254.3
PG-12-UG-857254.2
PG-12-UG-857254.1
PG-12-UG-857254.4
PG-10-UG-464601.1
PG-10-UG-683322.1
PG-10-UG-683322.3a
PG-10-UG-683322.2a
PG-10-UG-683322.3b
PG-11-UG-606715.2
PG-11-UG-606715.1
PG-11-UG-388648.1a
PG-11-UG-388648.2
PG-11-UG-388648.1b
PG-11-UG-388648.3
PG-12-UG-784103.4
PG-12-UG-784103.3
PG-12-UG-784103.1
PG-12-UG-784103.2
PG-09-UG-775284.2
PG-09-UG-775284.3
PG-09-UG-775284.1
PG-10-UG-581224.3
PG-10-UG-581224.1
PG-10-UG-581224.2
PG-10-UG-581224.4
PG-10-UG-571382.1
PG-10-UG-571382.2
PG-09-UG-040665.1
PG-09-UG-040665.2
PG-10-UG-153875.2
PG-10-UG-153875.1
PG-10-UG-332155.3
PG-10-UG-332155.1
PG-10-UG-332155.2
PG-11-UG-336175.1
PG-11-UG-336175.2
PG-11-UG-336175.3
PG-12-UG-488232.2
PG-12-UG-488232.4
PG-12-UG-488232.1
PG-12-UG-488232.3
PG-11-UG-865568.2
PG-11-UG-865568.1
PG-11-UG-865568.3
PG-10-UG-605866.2
PG-10-UG-605866.1
PG-11-UG-240153.4
PG-11-UG-240153.5
PG-11-UG-240153.3
PG-11-UG-240153.1
PG-11-UG-240153.2
PG-09-KE-487322.2
PG-09-KE-487322.1
PG-09-KE-202257.1
PG-09-KE-202257.2
PG-10-KE-884241.2
PG-10-KE-884241.3
PG-10-KE-884241.1
PG-10-KE-884241.4
PG-10-KE-001144.2
PG-10-KE-001144.1a
PG-10-KE-001144.3
PG-10-KE-001144.1b
PG-09-KE-852571.1
PG-09-KE-852571.2
PG-11-KE-718542.2
PG-11-KE-718542.4
PG-11-KE-718542.1
PG-11-KE-718542.5
PG-11-KE-718542.3
PG-11-KE-718542.6
PG-10-KE-363586.2
PG-10-KE-363586.1
PG-10-KE-363586.3a
PG-10-KE-363586.3b
PG-10-KE-363586.4
PG-09-KE-635537.1
PG-09-KE-635537.2
PG-13-KE-268702.2
PG-13-KE-268702.1
PG-09-KE-605384.1
PG-09-KE-605384.2
PG-09-KE-605384.3
PG-10-KE-470534.2
PG-10-KE-470534.1
PG-10-KE-183712.2
PG-10-KE-183712.1
PG-10-KE-183712.4
PG-10-KE-183712.3
PG-09-KE-684225.1
PG-13-KE-025116.2
PG-13-KE-025116.3
PG-13-KE-025116.1
PG-10-KE-216220.1
PG-10-KE-216220.2
PG-12-KE-338584.1
PG-11-KE-082388.2
PG-11-KE-082388.1
PG-11-KE-082388.3
PG-10-KE-678018.1
PG-10-KE-678018.2
PG-10-KE-678018.3
PG-11-KE-242875.2
PG-11-KE-242875.1
PG-11-KE-242875.3
PG-11-UG-232526.3
PG-11-UG-232526.1
PG-11-UG-232526.2
PG-11-UG-413636.1
PG-11-UG-413636.2
PG-11-UG-413636.3
PG-09-UG-313860.1
PG-09-UG-313860.3
PG-09-UG-313860.2
PG-11-UG-526578.3
PG-11-UG-526578.4
PG-11-UG-526578.1
PG-11-UG-526578.2
PG-10-UG-446651.1
PG-10-UG-446651.2
PG-10-UG-655605.1
PG-10-UG-655605.2
PG-10-UG-655605.3
PG-12-UG-041552.4
PG-12-UG-041552.1
PG-12-UG-041552.2
PG-12-UG-041552.3
PG-11-UG-724626.2
PG-11-UG-724626.1
PG-11-UG-724626.3
PG-11-UG-861778.2
PG-11-UG-861778.1
PG-11-UG-861778.3
PG-10-UG-173682.1
PG-10-UG-173682.2
PG-12-UG-768237.5
PG-12-UG-768237.3
PG-12-UG-768237.4
PG-12-UG-768237.1
PG-12-UG-768237.2
